# Supplementary material for: Hepatitis B and C infections in HIV-1 and non-HIV infected pregnant women in the Brong-Ahafo Region, Ghana
Source: PLoS One. 2019 Jul 19;14(7):e0219922. doi: 10.1371/journal.pone.0219922 (PMC6641208; doi:10.1371/journal.pone.0219922)
Supplement: S1 Dataset — (XLSX) [file pone.0219922.s001.xlsx]

## Sheet: Data
HIV status	Age (years)	Employment	Marital status	Timing of HIV diagnosis	Specific period of HIV diagnosis	Zidovudine	Nevirapine	Efavirenz	Blood tranfusion history	Sharps sharing	HIV viral load	CD4 count	HBsAg	HBeAg	HBsAb	HBeAb	HBcAb	Anti-HCV antibody	Platelet count	WBC count	Haemoglobin level
negative	20-30	employed	married	na	na	na	na	na	never	never	na	na	negative	negative	negative	negative	negative	non-reactive	151	7.1	8.5
negative	15-19	unemployed	single	na	na	na	na	na	ever	ever	na	na	negative	negative	negative	negative	negative	reactive	178	4.9	11.4
negative	15-19	employed	single	na	na	na	na	na	never	never	na	na	negative	negative	negative	negative	negative	non-reactive	291	7.4	9.9
negative	>30	employed	married	na	na	na	na	na	never	never	na	na	negative	negative	negative	negative	negative	non-reactive	333	12.8	16.4
negative	20-30	employed	married	na	na	na	na	na	never	never	na	na	negative	negative	positive	negative	negative	non-reactive	288	7.1	8.1
negative	20-30	employed	married	na	na	na	na	na	never	never	na	na	negative	negative	negative	negative	negative	non-reactive	187	6.4	11.2
negative	20-30	employed	single	na	na	na	na	na	never	never	na	na	negative	negative	negative	negative	negative	non-reactive	247	8.1	9.7
negative	>30	employed	married	na	na	na	na	na	never	ever	na	na	negative	negative	negative	negative	negative	non-reactive	351	7	8.8
negative	20-30	employed	married	na	na	na	na	na	never	ever	na	na	negative	negative	negative	negative	negative	non-reactive	258	7.5	8.5
negative	>30	employed	married	na	na	na	na	na	never	never	na	na	negative	negative	negative	negative	negative	non-reactive	175	10.5	10.5
negative	20-30	employed	married	na	na	na	na	na	never	never	na	na	negative	negative	negative	negative	negative	non-reactive	119	4.2	10.5
negative	20-30	employed	married	na	na	na	na	na	never	never	na	na	negative	negative	negative	negative	negative	non-reactive	126	3	9.4
negative	20-30	employed	married	na	na	na	na	na	never	ever	na	na	negative	negative	negative	negative	negative	non-reactive	282	5.5	10.9
negative	15-19	unemployed	single	na	na	na	na	na	never	never	na	na	positive	negative	negative	positive	positive	non-reactive	255	8.1	9.4
negative	20-30	employed	married	na	na	na	na	na	never	ever	na	na	positive	negative	negative	negative	positive	reactive	165	5.6	13
negative	>30	employed	married	na	na	na	na	na	never	never	na	na	negative	negative	negative	negative	positive	non-reactive	217	9.2	8.7
negative	20-30	employed	married	na	na	na	na	na	never	never	na	na	negative	negative	negative	negative	negative	non-reactive	140	9.5	12.9
negative	>30	employed	married	na	na	na	na	na	never	never	na	na	negative	negative	negative	negative	negative	non-reactive	312	6.5	11.6
negative	>30	employed	single	na	na	na	na	na	never	never	na	na	negative	negative	negative	negative	negative	reactive	228	12.9	9.6
negative	20-30	employed	married	na	na	na	na	na	never	never	na	na	negative	negative	negative	negative	negative	non-reactive	283	8.3	11.9
negative	>30	employed	married	na	na	na	na	na	never	never	na	na	negative	negative	negative	negative	negative	non-reactive	162	5	10.5
negative	15-19	employed	married	na	na	na	na	na	never	never	na	na	negative	negative	negative	negative	negative	non-reactive	121	9.6	10.6
negative	20-30	employed	married	na	na	na	na	na	never	never	na	na	negative	negative	negative	positive	negative	non-reactive	256	8	9.7
negative	15-19	employed	married	na	na	na	na	na	never	never	na	na	negative	negative	positive	positive	negative	non-reactive	164	7.7	11.7
negative	15-19	employed	married	na	na	na	na	na	never	never	na	na	negative	negative	negative	positive	negative	non-reactive	185	5.8	8.7
negative	20-30	employed	married	na	na	na	na	na	never	never	na	na	negative	negative	negative	negative	negative	non-reactive	212	8	11.9
negative	>30	employed	married	na	na	na	na	na	never	never	na	na	negative	negative	negative	negative	negative	non-reactive	165	6.4	10.3
negative	20-30	unemployed	single	na	na	na	na	na	never	never	na	na	negative	negative	negative	negative	negative	non-reactive	158	7	7.9
negative	20-30	employed	married	na	na	na	na	na	never	never	na	na	negative	negative	negative	negative	negative	non-reactive	198	5.8	10.8
negative	20-30	unemployed	married	na	na	na	na	na	never	never	na	na	negative	negative	negative	negative	negative	non-reactive	160	8.3	13.1
negative	20-30	employed	married	na	na	na	na	na	never	never	na	na	negative	negative	negative	negative	negative	non-reactive	195	9.3	11.4
negative	15-19	employed	married	na	na	na	na	na	never	never	na	na	negative	negative	negative	negative	negative	non-reactive	291	7	11.4
negative	>30	employed	single	na	na	na	na	na	never	never	na	na	negative	negative	negative	negative	negative	reactive	165	3.1	12
negative	20-30	employed	married	na	na	na	na	na	never	never	na	na	negative	negative	negative	negative	positive	non-reactive	112	5.6	9.3
negative	20-30	employed	married	na	na	na	na	na	never	never	na	na	negative	negative	negative	positive	positive	non-reactive	196	7.4	8
negative	20-30	employed	married	na	na	na	na	na	never	never	na	na	negative	negative	negative	positive	negative	non-reactive	341	12.4	10.9
negative	20-30	employed	married	na	na	na	na	na	never	never	na	na	negative	negative	negative	positive	positive	non-reactive	140	9.3	9.5
negative	20-30	employed	married	na	na	na	na	na	never	never	na	na	negative	negative	negative	negative	positive	non-reactive	216	9	10.5
negative	20-30	employed	married	na	na	na	na	na	never	never	na	na	negative	negative	negative	positive	negative	non-reactive	206	5.4	10.3
negative	15-19	employed	single	na	na	na	na	na	ever	ever	na	na	positive	negative	negative	positive	positive	non-reactive	158	7.9	12.3
negative	>30	employed	single	na	na	na	na	na	never	never	na	na	negative	negative	negative	negative	positive	reactive	200	5.3	10.7
negative	>30	employed	married	na	na	na	na	na	never	never	na	na	negative	negative	negative	negative	positive	non-reactive	302	6.4	12.8
negative	20-30	employed	married	na	na	na	na	na	never	never	na	na	negative	negative	negative	positive	positive	non-reactive	319	4.8	12.7
negative	>30	unemployed	single	na	na	na	na	na	never	ever	na	na	positive	negative	negative	positive	positive	non-reactive	222	6.8	10.7
negative	20-30	employed	married	na	na	na	na	na	never	never	na	na	negative	negative	negative	positive	positive	non-reactive	75	6.7	10.8
negative	>30	employed	married	na	na	na	na	na	never	never	na	na	negative	negative	negative	positive	positive	reactive	214	6.1	8.7
negative	20-30	employed	married	na	na	na	na	na	never	never	na	na	negative	negative	negative	positive	positive	non-reactive	209	7.6	12.2
negative	>30	employed	married	na	na	na	na	na	ever	never	na	na	positive	negative	negative	positive	positive	non-reactive	182	5.7	12.1
negative	>30	employed	married	na	na	na	na	na	ever	ever	na	na	negative	negative	negative	negative	negative	non-reactive	168	5.5	12.1
negative	20-30	employed	married	na	na	na	na	na	never	never	na	na	negative	negative	negative	negative	negative	non-reactive	191	6.8	13.1
negative	15-19	employed	married	na	na	na	na	na	never	never	na	na	negative	negative	negative	negative	negative	non-reactive	151	7.1	8.5
negative	>30	employed	married	na	na	na	na	na	ever	ever	na	na	negative	negative	negative	negative	negative	reactive	178	4.9	11.4
negative	15-19	employed	single	na	na	na	na	na	never	never	na	na	negative	negative	negative	negative	negative	non-reactive	291	7.4	9.9
negative	>30	employed	married	na	na	na	na	na	never	never	na	na	negative	negative	negative	negative	negative	non-reactive	333	12.8	16.4
negative	20-30	employed	married	na	na	na	na	na	never	never	na	na	negative	negative	positive	negative	negative	non-reactive	288	7.1	8.1
negative	20-30	employed	married	na	na	na	na	na	never	never	na	na	negative	negative	negative	negative	negative	non-reactive	187	6.4	11.2
negative	20-30	employed	married	na	na	na	na	na	never	never	na	na	negative	negative	negative	negative	negative	non-reactive	247	8.1	9.7
negative	15-19	employed	single	na	na	na	na	na	never	ever	na	na	negative	negative	negative	negative	negative	non-reactive	351	7	8.8
negative	20-30	employed	married	na	na	na	na	na	never	ever	na	na	negative	negative	negative	negative	negative	non-reactive	258	7.5	8.5
negative	>30	employed	married	na	na	na	na	na	never	never	na	na	negative	negative	negative	negative	negative	non-reactive	175	10.5	10.5
negative	20-30	employed	married	na	na	na	na	na	never	never	na	na	negative	negative	negative	negative	negative	non-reactive	119	4.2	10.5
negative	20-30	employed	married	na	na	na	na	na	never	never	na	na	negative	negative	negative	negative	negative	non-reactive	126	3	9.4
negative	20-30	employed	married	na	na	na	na	na	never	ever	na	na	negative	negative	negative	negative	negative	non-reactive	282	5.5	10.9
negative	>30	employed	single	na	na	na	na	na	never	never	na	na	positive	negative	negative	positive	positive	non-reactive	255	8.1	9.4
negative	20-30	employed	married	na	na	na	na	na	never	ever	na	na	positive	negative	negative	negative	positive	reactive	165	5.6	13
negative	>30	employed	married	na	na	na	na	na	never	never	na	na	negative	negative	negative	negative	positive	non-reactive	217	9.2	8.7
negative	20-30	employed	married	na	na	na	na	na	never	never	na	na	negative	negative	negative	negative	negative	non-reactive	140	9.5	12.9
negative	>30	employed	married	na	na	na	na	na	never	never	na	na	negative	negative	negative	negative	negative	non-reactive	312	6.5	11.6
negative	>30	employed	married	na	na	na	na	na	never	never	na	na	negative	negative	negative	negative	negative	reactive	228	12.9	9.6
negative	20-30	employed	married	na	na	na	na	na	never	never	na	na	negative	negative	negative	negative	negative	non-reactive	283	8.3	11.9
negative	>30	employed	married	na	na	na	na	na	never	never	na	na	negative	negative	negative	negative	negative	non-reactive	162	5	10.5
negative	15-19	employed	married	na	na	na	na	na	never	never	na	na	negative	negative	negative	negative	negative	non-reactive	121	9.6	10.6
negative	20-30	employed	married	na	na	na	na	na	never	never	na	na	negative	negative	negative	positive	negative	non-reactive	256	8	9.7
negative	15-19	employed	married	na	na	na	na	na	never	never	na	na	negative	negative	positive	positive	negative	non-reactive	164	7.7	11.7
negative	15-19	employed	single	na	na	na	na	na	never	never	na	na	negative	negative	negative	positive	negative	non-reactive	185	5.8	8.7
negative	>30	employed	married	na	na	na	na	na	never	never	na	na	negative	negative	negative	negative	negative	non-reactive	212	8	11.9
negative	>30	employed	married	na	na	na	na	na	never	never	na	na	negative	negative	negative	negative	negative	non-reactive	165	6.4	10.3
negative	20-30	employed	single	na	na	na	na	na	never	never	na	na	negative	negative	negative	negative	negative	non-reactive	158	7	7.9
negative	20-30	employed	married	na	na	na	na	na	never	never	na	na	negative	negative	negative	negative	negative	non-reactive	198	5.8	10.8
negative	15-19	unemployed	single	na	na	na	na	na	never	never	na	na	negative	negative	negative	negative	negative	non-reactive	160	8.3	13.1
negative	20-30	employed	single	na	na	na	na	na	never	never	na	na	negative	negative	negative	negative	negative	non-reactive	195	9.3	11.4
negative	>30	employed	single	na	na	na	na	na	never	never	na	na	negative	negative	negative	negative	negative	non-reactive	291	7	11.4
negative	20-30	employed	married	na	na	na	na	na	never	never	na	na	negative	negative	negative	negative	negative	reactive	165	3.1	12
negative	20-30	employed	married	na	na	na	na	na	never	never	na	na	negative	negative	negative	negative	positive	non-reactive	112	5.6	9.3
negative	20-30	employed	married	na	na	na	na	na	never	never	na	na	negative	negative	negative	positive	positive	non-reactive	196	7.4	8
negative	20-30	employed	married	na	na	na	na	na	never	never	na	na	negative	negative	negative	positive	negative	non-reactive	341	12.4	10.9
negative	20-30	employed	married	na	na	na	na	na	never	never	na	na	negative	negative	negative	positive	positive	non-reactive	140	9.3	9.5
negative	20-30	employed	married	na	na	na	na	na	never	never	na	na	negative	negative	negative	negative	positive	non-reactive	216	9	10.5
negative	20-30	unemployed	married	na	na	na	na	na	never	never	na	na	negative	negative	negative	positive	negative	non-reactive	206	5.4	10.3
negative	20-30	employed	married	na	na	na	na	na	ever	ever	na	na	positive	negative	negative	positive	positive	non-reactive	158	7.9	12.3
negative	>30	unemployed	married	na	na	na	na	na	never	never	na	na	negative	negative	negative	negative	positive	reactive	200	5.3	10.7
negative	>30	employed	married	na	na	na	na	na	never	never	na	na	negative	negative	negative	negative	positive	non-reactive	302	6.4	12.8
negative	>30	employed	married	na	na	na	na	na	never	never	na	na	negative	negative	negative	positive	positive	non-reactive	319	4.8	12.7
negative	15-19	employed	married	na	na	na	na	na	never	ever	na	na	positive	negative	negative	positive	positive	non-reactive	222	6.8	10.7
negative	20-30	employed	married	na	na	na	na	na	never	never	na	na	negative	negative	negative	positive	positive	non-reactive	75	6.7	10.8
negative	20-30	employed	married	na	na	na	na	na	never	never	na	na	negative	negative	negative	positive	positive	reactive	214	6.1	8.7
negative	20-30	employed	married	na	na	na	na	na	never	never	na	na	negative	negative	negative	positive	positive	non-reactive	209	7.6	12.2
negative	>30	employed	married	na	na	na	na	na	ever	never	na	na	positive	negative	negative	positive	positive	non-reactive	182	5.7	12.1
negative	>30	employed	married	na	na	na	na	na	ever	ever	na	na	negative	negative	negative	negative	negative	non-reactive	168	5.5	12.1
negative	>30	employed	married	na	na	na	na	na	never	never	na	na	negative	negative	negative	negative	negative	non-reactive	191	6.8	13.1
positive	20-30	employed	married	during pregnancy	second trimester	yes	no	no	ever	ever	34280		negative	negative	negative	negative	positive	non-reactive
positive	20-30	employed	single	before pregnancy	na	yes	no	no	ever	ever	TND	324	positive	negative	negative	negative	positive	non-reactive	169	6.8	9
positive	20-30	unemployed	married	during pregnancy	third trimester	yes	yes	no	never	ever	135958	317	negative	negative	negative	negative	positive	non-reactive	274	4.9	10.5
positive	15-19	unemployed	married	during pregnancy	second trimester	yes	yes	no	ever	ever	759	667	negative	negative	negative	negative	negative	non-reactive	259	4.9	9.9
positive	>30	employed	married	during pregnancy	first trimester	yes	no	no	never	ever	54	932	negative	negative	negative	negative	negative	non-reactive	205	5.8	7.4
positive	15-19	unemployed	married	during pregnancy	third trimester	yes	no	no	ever	ever	355	1334	negative	negative	negative	negative	negative	non-reactive	318	9.6	11.4
positive	15-19	unemployed	married	during pregnancy	second trimester	yes	no	no	ever	ever	23522	669	negative	negative	negative	negative	negative	non-reactive	220	6.1	10.3
positive	20-30	employed	married	during pregnancy	third trimester	yes	yes	no	never	ever	4267	282	negative	negative	negative	negative	negative	non-reactive	7	3	7.8
positive	15-19	unemployed	married	during pregnancy	first trimester	no	no	yes	ever	ever	TND	943	negative	negative	negative	negative	negative	non-reactive	210	10.2	10.3
positive	20-30	unemployed	married	during pregnancy	second trimester	yes	no	no	never	ever		378	negative	negative	negative	negative	negative	non-reactive	153	4.6	9.3
positive	>30	employed	married	during pregnancy	second trimester	yes	yes	no	never	ever	1165	225	positive	negative	negative	positive	positive	non-reactive	90	2.5	12.2
positive	>30	employed	married	during pregnancy	second trimester	no	no	yes	never	ever	115	453	negative	negative	negative	negative	positive	non-reactive	220	5.6	9.9
positive	15-19	unemployed	married	during pregnancy	third trimester	yes	no	yes	never	never	148620	364	negative	negative	negative	negative	negative	non-reactive	193	3.7	9.6
positive	15-19	employed	single	during pregnancy	second trimester	yes	yes	no	ever	ever	34	540	negative	negative	negative	negative	negative	non-reactive	84	2.8	11.2
positive	20-30	employed	married	during pregnancy	second trimester	yes	yes	no	never	ever			negative	negative	negative	negative	negative	non-reactive	130	3.8	8.4
positive	20-30	unemployed	married	during pregnancy	third trimester	yes	yes	no	ever	ever		23	negative	negative	negative	negative	positive	non-reactive
positive	20-30	unemployed	married	before pregnancy	na	no	no	yes	ever	ever		637	positive	negative	negative	positive	positive	non-reactive
positive	>30	employed	married	during pregnancy	second trimester	yes	yes	no	never	ever		384	negative	negative	negative	negative	negative	non-reactive
positive	20-30	employed	married	during pregnancy	third trimester	yes	yes	no	never	ever	324314	612	negative	negative	negative	negative	negative	non-reactive	10.7	6.8	150
positive	20-30	unemployed	single	during pregnancy	third trimester	yes	yes	no	never	never	TND	398	negative	negative	negative	negative	negative	non-reactive	320	4.9	10.4
positive	20-30	employed	married	during pregnancy	first trimester	no	no	yes	never	never	5391		negative	negative	negative	negative	negative	non-reactive	192	5.6	10.6
positive	20-30	employed	married	before pregnancy	na	yes	yes	no	never	never		435	negative	negative	negative	negative	negative	non-reactive	273	4.8	10.9
positive	>30	employed	married	before pregnancy	na	yes	yes	no	never	ever		569	negative	negative	negative	negative	negative	non-reactive	144	6.2	11.2
positive	20-30	employed	married	during pregnancy	second trimester	yes	yes	no	ever	ever			negative	negative	negative	negative	negative	non-reactive	273	7.8	8.9
positive	20-30	employed	married	during pregnancy	third trimester	yes	no	no	never	never		352	positive	negative	negative	negative	negative	non-reactive	139	5.9	9.7
positive	20-30	employed	married	during pregnancy	second trimester	no	no	yes	never	ever	TND	217	negative	negative	negative	negative	negative	non-reactive	210	4.48	8.4
positive	20-30	employed	married	before pregnancy	na	yes	no	no	never	never	528	311	negative	negative	negative	negative	negative	non-reactive	221	5.46	9.7
positive	>30	employed	married	before pregnancy	na	no	no	yes	never	never	2441	350	negative	negative	negative	positive	positive	non-reactive	390	7.12	8.4
positive	15-19	unemployed	married	before pregnancy	na	yes	no	yes	ever	ever	83	628	negative	negative	negative	negative	negative	reactive	261	5.61	11.1
positive	20-30	employed	single	during pregnancy	second trimester	yes	yes	no	never	never	33546	927	negative	negative	negative	negative	positive	non-reactive	319	6.47	11.3
positive	>30	employed	married	before pregnancy	na	yes	no	no	never	never	190686	270	negative	negative	negative	negative	negative	non-reactive	243	9.09	11.4
positive	>30	employed	married	during pregnancy	second trimester	yes	yes	no	ever	ever	TND	230	negative	negative	negative	negative	negative	non-reactive	195	4.76	12
positive	20-30	employed	married	during pregnancy	second trimester	yes	no	no	never	never	34	539	negative	negative	negative	negative	negative	non-reactive	226	8.21	8
positive	20-30	employed	single	before pregnancy	na	yes	yes	no	never	never	591	383	negative	negative	negative	negative	negative	non-reactive	388	7.39	8.8
positive	>30	employed	single	before pregnancy	na	yes	yes	no	never	ever	2367	383	negative	negative	negative	negative	positive	reactive	280	6.16	9.8
positive	20-30	employed	married	during pregnancy	first trimester	yes	yes	no	never	never	76988	394	negative	negative	negative	negative	negative	non-reactive	202	5.38	9.3
positive	15-19	employed	single	before pregnancy	na	yes	yes	no	ever	never	649907	541	negative	negative	negative	negative	negative	non-reactive	177	4.03	12.8
positive	15-19	employed	married	before pregnancy	na	yes	yes	no	never	never	340125		negative	negative	negative	negative	negative	non-reactive	230	4.99	9.6
positive	>30	employed	married	before pregnancy	na	yes	yes	no	never	never	994	955	negative	negative	negative	negative	negative	non-reactive	300	4.5	10
positive	20-30	employed	married	during pregnancy	third trimester	yes	no	no	never	ever	87460	235	positive	negative	negative	negative	negative	non-reactive	183	6.3	9.5
positive	20-30	unemployed	married	during pregnancy	first trimester	yes	no	no	never	never	24237	315	negative	negative	negative	negative	negative	non-reactive	227	5.3	10.7
positive	>30	employed	married	during pregnancy	second trimester	no	yes	no	never	never	TND		negative	negative	negative	negative	negative	non-reactive	183	5.5	10.7
positive	20-30	employed	married	during pregnancy	second trimester	yes	yes	no	never	never	196971		negative	negative	negative	negative	positive	non-reactive	211	4.9	6.9
positive	>30	employed	married	during pregnancy	second trimester	yes	no	no	never	never		541	negative	negative	negative	negative	negative	non-reactive	193	5.5	12.3
positive	20-30	employed	married	before pregnancy	na	yes	yes	no	ever	ever		354	negative	negative	negative	negative	negative	non-reactive	337	6.9	9.7
positive	20-30	employed	single	during pregnancy	third trimester	yes	yes	no	never	never	133454	408	negative	negative	negative	positive	positive	non-reactive	189	6.9	12
positive	>30	employed	married	before pregnancy	na	yes	yes	no	never	never	375	701	negative	negative	negative	negative	negative	non-reactive	383	4.3	9.9
positive	>30	employed	married	before pregnancy	na	yes	yes	no	never	never	566729	580	negative	negative	negative	negative	negative	non-reactive	263	5.7	7.4
positive	15-19	employed	married	during pregnancy	second trimester	yes	yes	no	ever	ever	5014		positive	negative	negative	negative	negative	non-reactive	246	3.3	9.3
positive	>30	employed	married	during pregnancy	second trimester	yes	no	no	never	never		566	negative	negative	negative	negative	negative	non-reactive
positive	20-30	employed	married	during pregnancy	third trimester	yes	yes	no	never	never		1073	negative	negative	negative	negative	negative	non-reactive
positive	20-30	employed	married	during pregnancy	second trimester	yes	no	no	never	never		612	negative	negative	negative	negative	positive	non-reactive
positive	20-30	employed	married	during pregnancy	second trimester	yes	no	no	never	never		625	negative	negative	negative	negative	negative	non-reactive
positive	>30	employed	married	during pregnancy	third trimester	yes	yes	no	never	ever		366	negative	negative	negative	negative	negative	non-reactive	208	9.3	11.7
positive	20-30	employed	married	during pregnancy	third trimester	yes	yes	no	never	never		902	negative	negative	negative	negative	positive	non-reactive
positive	20-30	unemployed	single	during pregnancy	third trimester	yes	yes	no	ever	never		524	negative	negative	negative	negative	positive	reactive
positive	>30	employed	single	during pregnancy	second trimester	yes	yes	no	never	ever			negative	negative	negative	negative	negative	non-reactive	156	2.6	11.8
positive	>30	employed	married	during pregnancy	second trimester	yes	yes	no	never	never	TND		negative	negative	negative	negative	negative	non-reactive	156	5.6	9.6
positive	20-30	employed	married	during pregnancy	first trimester	yes	yes	no	never	never	TND	458	negative	negative	negative	negative	positive	non-reactive	189	3.2	7.5
positive	20-30	employed	single	during pregnancy	third trimester	yes	yes	no	never	never	190686	408	negative	negative	negative	negative	negative	non-reactive	264	5.9	10.4
positive	20-30	employed	married	during pregnancy	second trimester	yes	no	no	never	ever	528	608	positive	negative	positive	negative	positive	non-reactive	227	6.5	9.1
positive	20-30	employed	married	during pregnancy	second trimester	yes	yes	no	never	ever	TND	526	positive	negative	negative	negative	negative	non-reactive	207	4	7.6
positive	15-19	unemployed	married	during pregnancy	third trimester	yes	yes	no	ever	never		178	positive	positive	negative	negative	positive	non-reactive	40	2.2	5
positive	20-30	employed	married	before pregnancy	na	yes	yes	no	never	never	2441		negative	negative	negative	negative	positive	non-reactive	234	4.3	9.2
positive	20-30	employed	married	during pregnancy	second trimester	yes	yes	no	never	never			negative	negative	negative	negative	negative	non-reactive	188	5.1	9.4
positive	>30	employed	married	during pregnancy	second trimester	yes	yes	no	never	never	1801308		negative	negative	negative	negative	negative	non-reactive	286	5.7	9.9
positive	20-30	unemployed	married	during pregnancy	first trimester	yes	yes	no	never	never	34		negative	negative	negative	negative	negative	non-reactive	442	5.5	3.8
positive	>30	unemployed	married	during pregnancy	second trimester	yes	yes	no	never	never	1072	114	negative	negative	negative	negative	negative	non-reactive	303	5.3	8.4
positive	20-30	unemployed	single	during pregnancy	third trimester	yes	yes	no	never	ever	31070	168	negative	negative	negative	negative	positive	non-reactive	309	7.9	7.4
positive	20-30	unemployed	single	during pregnancy	second trimester	yes	yes	no	ever	never	88		negative	negative	positive	negative	negative	non-reactive	380	11	8.5
positive	15-19	unemployed	single	during pregnancy	third trimester	yes	yes	no	never	never			negative	negative	negative	negative	negative	non-reactive	166	5.4	11.5
positive	20-30	unemployed	single	during pregnancy	third trimester	yes	no	no	never	never	58149		positive	negative	negative	positive	positive	non-reactive	140	5.2	9.4
positive	>30	employed	single	during pregnancy	third trimester	yes	no	yes	never	ever	132258		negative	negative	negative	negative	positive	non-reactive	133	4.2	7.9
positive	20-30	unemployed	single	during pregnancy	second trimester	yes	yes	no	never	never	108363	192	positive	positive	negative	positive	negative	non-reactive	151	5	9.8
positive	20-30	employed	single	during pregnancy	third trimester	yes	no	yes	never	never		23	negative	negative	negative	negative	positive	non-reactive
positive	20-30	employed	single	during pregnancy	third trimester	yes	no	yes	never	never		637	positive	negative	negative	positive	positive	non-reactive
positive	>30	employed	married	during pregnancy	second trimester	yes	yes	no	never	ever		384	negative	negative	negative	negative	negative	non-reactive
positive	>30	employed	married	during pregnancy	second trimester	yes	yes	no	never	never		566	negative	negative	negative	negative	negative	non-reactive
positive	20-30	employed	married	during pregnancy	third trimester	yes	no	yes	never	never		1073	negative	negative	negative	negative	negative	non-reactive
positive	20-30	employed	married	during pregnancy	second trimester	yes	no	yes	never	never		612	negative	negative	negative	negative	positive	non-reactive
positive	20-30	employed	married	before pregnancy	na	yes	no	yes	never	never		625	negative	negative	negative	negative	negative	non-reactive
positive	>30	employed	married	during pregnancy	third trimester	yes	yes	no	never	ever		366	negative	negative	negative	negative	negative	non-reactive	208	9.3	11.7
positive	20-30	employed	married	during pregnancy	third trimester	no	no	yes	never	never		902	negative	negative	negative	negative	positive	non-reactive
positive	20-30	unemployed	single	during pregnancy	third trimester	yes	no	yes	never	never		524	negative	negative	negative	negative	positive	reactive
positive	20-30	employed	married	during pregnancy	second trimester	yes	yes	no	ever	ever	34280		negative	negative	negative	negative	positive	non-reactive
positive	20-30	employed	single	during pregnancy	second trimester	no	no	yes	ever	ever	TND	324	positive	negative	negative	negative	positive	non-reactive	169	6.8	9
positive	20-30	employed	single	during pregnancy	third trimester	yes	no	yes	never	ever	135958	317	negative	negative	negative	negative	positive	non-reactive	274	4.9	10.5
positive	20-30	employed	single	during pregnancy	second trimester	yes	yes	no	never	ever	759	667	negative	negative	negative	negative	negative	non-reactive	259	4.9	9.9
positive	>30	employed	married	during pregnancy	first trimester	yes	yes	no	never	ever	54	932	negative	negative	negative	negative	negative	non-reactive	205	5.8	7.4
positive	>30	employed	single	during pregnancy	third trimester	yes	yes	no	never	never	355	1334	negative	negative	negative	negative	negative	non-reactive	318	9.6	11.4
positive	>30	employed	single	during pregnancy	second trimester	no	no	yes	never	never	23522	669	negative	negative	negative	negative	negative	non-reactive	220	6.1	10.3
positive	20-30	employed	married	during pregnancy	third trimester	yes	yes	no	never	ever	4267	282	negative	negative	negative	negative	negative	non-reactive	7	3	7.8
positive	>30	employed	single	during pregnancy	first trimester	yes	yes	no	never	never	TND	943	negative	negative	negative	negative	negative	non-reactive	210	10.2	10.3
positive	20-30	unemployed	married	during pregnancy	second trimester	yes	yes	no	never	ever		378	negative	negative	negative	negative	negative	non-reactive	153	4.6	9.3
positive	>30	employed	married	during pregnancy	second trimester	no	no	yes	never	ever	1165	225	positive	negative	negative	positive	positive	non-reactive	90	2.5	12.2
positive	>30	employed	married	during pregnancy	second trimester	yes	yes	no	never	ever	115	453	negative	negative	negative	negative	positive	non-reactive	220	5.6	9.9
positive	>30	employed	married	during pregnancy	third trimester	yes	yes	no	never	never	148620	364	negative	negative	negative	negative	negative	non-reactive	193	3.7	9.6
positive	>30	employed	single	during pregnancy	second trimester	yes	yes	no	never	never	34	540	negative	negative	negative	negative	negative	non-reactive	84	2.8	11.2
positive	20-30	employed	married	during pregnancy	second trimester	yes	no	yes	never	ever			negative	negative	negative	negative	negative	non-reactive	130	3.8	8.4
positive	20-30	employed	married	during pregnancy	third trimester	no	no	yes	never	ever	324314	612	negative	negative	negative	negative	negative	non-reactive	10.7	6.8	150
positive	20-30	unemployed	single	before pregnancy	na	yes	no	yes	never	never	TND	398	negative	negative	negative	negative	negative	non-reactive	320	4.9	10.4
positive	20-30	employed	married	during pregnancy	first trimester	no	no	yes	never	never	5391		negative	negative	negative	negative	negative	non-reactive	192	5.6	10.6
positive	20-30	employed	married	before pregnancy	na	yes	no	yes	never	never		435	negative	negative	negative	negative	negative	non-reactive	273	4.8	10.9
positive	>30	employed	married	before pregnancy	na	yes	yes	no	never	ever		569	negative	negative	negative	negative	negative	non-reactive	144	6.2	11.2
positive	20-30	unemployed	married	during pregnancy	second trimester	yes	no	yes	ever	ever			negative	negative	negative	negative	negative	non-reactive	273	7.8	8.9
positive	20-30	employed	married	during pregnancy	third trimester	yes	yes	no	never	never		352	positive	negative	negative	negative	negative	non-reactive	139	5.9	9.7
positive	20-30	employed	married	during pregnancy	second trimester	yes	no	yes	never	ever	TND	217	negative	negative	negative	negative	negative	non-reactive	210	4.48	8.4
positive	20-30	employed	married	before pregnancy	na	yes	yes	no	never	never	528	311	negative	negative	negative	negative	negative	non-reactive	221	5.46	9.7
positive	>30	employed	married	before pregnancy	na	yes	yes	no	never	never	2441	350	negative	negative	negative	positive	positive	non-reactive	390	7.12	8.4
positive	>30	employed	married	before pregnancy	na	yes	yes	no	ever	ever	83	628	negative	negative	negative	negative	negative	reactive	261	5.61	11.1
positive	20-30	employed	single	during pregnancy	second trimester	yes	yes	no	never	never	33546	927	negative	negative	negative	negative	positive	non-reactive	319	6.47	11.3
positive	>30	employed	married	before pregnancy	na	yes	yes	no	never	never	190686	270	negative	negative	negative	negative	negative	non-reactive	243	9.09	11.4
positive	>30	employed	married	during pregnancy	second trimester	yes	yes	no	ever	ever	TND	230	negative	negative	negative	negative	negative	non-reactive	195	4.76	12
positive	20-30	employed	married	during pregnancy	second trimester	no	no	yes	never	never	34	539	negative	negative	negative	negative	negative	non-reactive	226	8.21	8
positive	20-30	employed	single	before pregnancy	na	no	no	yes	never	never	591	383	negative	negative	negative	negative	negative	non-reactive	388	7.39	8.8
positive	>30	employed	single	before pregnancy	na	no	yes	no	never	ever	2367	383	negative	negative	negative	negative	positive	reactive	280	6.16	9.8
positive	20-30	employed	married	during pregnancy	first trimester	yes	yes	no	never	never	76988	394	negative	negative	negative	negative	negative	non-reactive	202	5.38	9.3
positive	>30	employed	single	before pregnancy	na	no	no	yes	ever	never	649907	541	negative	negative	negative	negative	negative	non-reactive	177	4.03	12.8
positive	>30	employed	married	before pregnancy	na	yes	yes	no	never	never	340125		negative	negative	negative	negative	negative	non-reactive	230	4.99	9.6
positive	>30	employed	married	before pregnancy	na	yes	yes	no	never	never	994	955	negative	negative	negative	negative	negative	non-reactive	300	4.5	10
positive	20-30	employed	married	during pregnancy	third trimester	yes	yes	no	never	ever	87460	235	positive	negative	negative	negative	negative	non-reactive	183	6.3	9.5
positive	20-30	unemployed	married	during pregnancy	first trimester	yes	yes	no	never	never	24237	315	negative	negative	negative	negative	negative	non-reactive	227	5.3	10.7
positive	>30	employed	married	during pregnancy	second trimester	yes	yes	no	never	never	TND		negative	negative	negative	negative	negative	non-reactive	183	5.5	10.7
positive	20-30	employed	married	during pregnancy	second trimester	yes	no	no	never	never	196971		negative	negative	negative	negative	positive	non-reactive	211	4.9	6.9
positive	>30	employed	married	during pregnancy	second trimester	yes	yes	no	never	never		541	negative	negative	negative	negative	negative	non-reactive	193	5.5	12.3
positive	20-30	employed	married	before pregnancy	na	no	no	yes	ever	ever		354	negative	negative	negative	negative	negative	non-reactive	337	6.9	9.7
positive	20-30	employed	single	during pregnancy	third trimester	no	no	yes	never	never	133454	408	negative	negative	negative	positive	positive	non-reactive	189	6.9	12
positive	>30	employed	married	before pregnancy	na	yes	yes	no	never	never	375	701	negative	negative	negative	negative	negative	non-reactive	383	4.3	9.9
positive	>30	employed	married	before pregnancy	na	yes	yes	no	never	never	566729	580	negative	negative	negative	negative	negative	non-reactive	263	5.7	7.4
positive	>30	employed	married	during pregnancy	second trimester	yes	yes	no	ever	ever	5014		positive	negative	negative	negative	negative	non-reactive	246	3.3	9.3
positive	>30	employed	single	during pregnancy	second trimester	yes	yes	no	never	ever			negative	negative	negative	negative	negative	non-reactive	156	2.6	11.8
positive	>30	employed	married	during pregnancy	second trimester	yes	yes	no	never	never	TND		negative	negative	negative	negative	negative	non-reactive	156	5.6	9.6
positive	20-30	employed	married	during pregnancy	first trimester	yes	yes	no	never	never	TND	458	negative	negative	negative	negative	positive	non-reactive	189	3.2	7.5
positive	20-30	employed	single	during pregnancy	third trimester	yes	yes	no	never	never	190686	408	negative	negative	negative	negative	negative	non-reactive	264	5.9	10.4
positive	20-30	employed	married	during pregnancy	second trimester	no	no	yes	never	ever	528	608	positive	negative	positive	negative	positive	non-reactive	227	6.5	9.1
positive	20-30	employed	single	during pregnancy	second trimester	yes	yes	no	never	ever	TND	526	positive	negative	negative	negative	negative	non-reactive	207	4	7.6
positive	15-19	unemployed	single	during pregnancy	third trimester	yes	yes	no	ever	never		178	positive	positive	negative	negative	positive	non-reactive	40	2.2	5
positive	20-30	employed	single	before pregnancy	na	yes	yes	no	never	never	2441		negative	negative	negative	negative	positive	non-reactive	234	4.3	9.2
positive	20-30	employed	married	during pregnancy	second trimester	yes	yes	no	never	never			negative	negative	negative	negative	negative	non-reactive	188	5.1	9.4
positive	>30	employed	married	during pregnancy	second trimester	yes	yes	no	never	never	1801308		negative	negative	negative	negative	negative	non-reactive	286	5.7	9.9
positive	20-30	unemployed	married	during pregnancy	first trimester	yes	yes	no	never	never	34		negative	negative	negative	negative	negative	non-reactive	442	5.5	3.8
positive	>30	unemployed	married	during pregnancy	second trimester	yes	yes	no	never	never	1072	114	negative	negative	negative	negative	negative	non-reactive	303	5.3	8.4
positive	20-30	unemployed	single	during pregnancy	third trimester	yes	yes	no	never	ever	31070	168	negative	negative	negative	negative	positive	non-reactive	309	7.9	7.4
positive	20-30	unemployed	single	during pregnancy	second trimester	yes	yes	no	ever	never	88		negative	negative	positive	negative	negative	non-reactive	380	11	8.5
positive	15-19	unemployed	single	during pregnancy	third trimester	yes	yes	no	never	never			negative	negative	negative	negative	negative	non-reactive	166	5.4	11.5
positive	>30	unemployed	single	during pregnancy	third trimester	no	no	yes	never	never	58149		positive	negative	negative	positive	positive	non-reactive	140	5.2	9.4
positive	>30	employed	single	during pregnancy	third trimester	no	no	yes	never	ever	132258		negative	negative	negative	negative	positive	non-reactive	133	4.2	7.9
positive	20-30	unemployed	single	during pregnancy	second trimester	yes	yes	no	never	never	108363	192	positive	positive	negative	positive	negative	non-reactive	151	5	9.8
